# Supplementary material for: Heterologous expression of interferon-stimulated genes reveals conserved anti-Toxoplasma properties between human and porcine cells
Source: Front Immunol. 2026 Apr 2;17:1790284. doi: 10.3389/fimmu.2026.1790284 (PMC13082979; doi:10.3389/fimmu.2026.1790284)
Supplement: Supplementary file 5 [file Table1.xlsx]

## Sheet: Table S1
Supplementary Table 1: Genes upregulated by human and porcine interferon regulatory factor 1 (IRF1)
Human IRF1 upregulated	Pig IRF1 upregulated	Shared
AARS1	AARS1	AARS1
ABCA9	ABCA9	ABCA9
ABCC11	ABCC11	ABCC11
ABCC3	ABCG2A	ABCG2A
ABCG2A	ACSL5	ACSL5
ABTB2	ADAM8	ADAM8
ACSL5	ADAMTS17	ADAMTS17
ACTG2	ADAMTSL4	ADAMTSL4
ADAM8	ADAR	ADAR
ADAMTS17	ADD2	ADD2
ADAMTSL4	ADM2	ADM2
ADAR	ADRB3	ADRB3
ADD2	AKR1C2	AKR1C2
ADM2	AKR1C8	AKR1C8
ADRB2	ALCAM	ALCAM
ADRB3	ALDH1L2	ALDH1L2
AKR1C2	ALX4	ALX4
AKR1C8	AMBN	AMBN
ALCAM	ANKDD1B	ANKDD1B
ALDH1L2	ANO2	ANO2
ALPK3	ANO4	ANO4
ALX4	ANXA1	APOH
AMBN	APOH	AREG
ANKDD1B	AREG	ARF6
ANO2	ARF6	ART3
ANO4	ARHGEF26	ARTN
APOH	ART3	ASB9
AREG	ARTN	ASNS
ARF6	ASB9	ASTL
ARL4C	ASNS	ATF3
ART3	ASTL	ATP1A3
ARTN	ATF3	ATP1A4
ASB9	ATP1A3	ATP6V0A4
ASNS	ATP1A4	ATP8A2
ASTL	ATP6V0A4	B2M
ATF3	ATP8A2	BATF2
ATG9B	B2M	BCAT1
ATP1A3	BATF2	BCL2L14
ATP1A4	BCAT1	BCL2L15
ATP6V0A4	BCL2L14	BDNF
ATP6V0D2	BCL2L15	BECN2
ATP8A2	BDNF	BHLHE40
B2M	BECN2	BLNK
BATF2	BHLHE40	BPIFB6
BCAT1	BLNK	BST2
BCL2L14	BPIFB6	BTN1A1
BCL2L15	BST2	C1R
BDNF	BTN1A1	C1S
BECN2	C1R	C3orf80
BHLHE40	C1S	C4orf19
BLNK	C20orf96	C6orf132
BMP2K	C3orf80	CA4
BPIFB6	C4orf19	CACNA1A
BST2	C6orf132	CASP1
BTN1A1	C6orf15	CATSPERE
C1R	CA4	CBS
C1S	CACNA1A	CCL2
C3orf80	CASP1	CCL22
C4orf19	CATSPERE	CCL26
C6orf132	CAVIN2	CCL3L1
CA4	CBS	CCL4
CACNA1A	CCDC184	CCL5
CACNG7	CCL2	CCRL2
CASP1	CCL22	CD177
CATSPERE	CCL26	CD22
CBS	CCL3L1	CD274
CCL2	CCL4	CD74
CCL22	CCL5	CD86
CCL26	CCN6	CD8A
CCL3L1	CCRL2	CDHR3
CCL4	CD177	CDK5R1
CCL5	CD22	CDKN1A
CCNYL1	CD274	CDX2
CCR7	CD38	CHAC1
CCRL2	CD74	CHRD
CD177	CD86	CHST3
CD22	CD8A	CLCA2
CD274	CDC42EP3	CLCN1
CD74	CDHR3	CLDN16
CD86	CDK5R1	CLEC2B
CD8A	CDKN1A	CMPK2
CDHR3	CDX2	CNTN2
CDK5R1	CFI	COL11A2
CDKN1A	CHAC1	COL25A1
CDX2	CHRD	COL6A3
CHAC1	CHST3	COLEC10
CHRD	CIITA	CORO1A
CHST3	CKB	CRABP2
CLCA2	CLCA2	CREB3L1
CLCN1	CLCN1	CREB3L3
CLDN16	CLDN16	CREB5
CLEC2B	CLDN9	CTLA4
CMPK2	CLEC2B	CTSS
CNTN2	CMPK2	CXCL10
COL11A2	CNTN2	CXCL11
COL25A1	COL11A2	CXCL9
COL6A3	COL25A1	CYP1A1
COLEC10	COL6A3	CYP26A1
CORO1A	COLEC10	CYP2C42
CRABP2	CORO1A	CYP4B1
CREB3L1	CRABP2	CYSLTR1
CREB3L3	CREB3L1	DCC
CREB5	CREB3L3	DDIT3
CTLA4	CREB5	DDIT4
CTSS	CTLA4	DDR2
CXCL10	CTSS	DDX60
CXCL11	CWH43	DHRS11
CXCL8	CXCL10	DHX58
CXCL9	CXCL11	DLL1
CYP1A1	CXCL9	DLX1
CYP26A1	CYP1A1	DOCK10
CYP2C42	CYP26A1	DPEP2
CYP4B1	CYP2C42	DPPA2
CYSLTR1	CYP4B1	DRD2
DAAM2	CYSLTR1	DTHD1
DCC	DCC	DTX3L
DDIT3	DDIT3	DUOX1
DDIT4	DDIT4	DUSP4
DDR2	DDR2	EHF
DDX60	DDX60	EIF2AK2
DENND2C	DHRS11	EMCN
DHRS11	DHX58	ENPEP
DHX58	DIO2	EPB41L3
DLL1	DLL1	EPPK1
DLL4	DLX1	EPSTI1
DLX1	DMD	EPX
DOCK10	DOCK10	ERAP1
DPEP2	DPEP2	ERAP2
DPPA2	DPPA2	EREG
DRAM1	DRD2	ERRFI1
DRD2	DTHD1	ESM1
DTHD1	DTX3L	ESR2
DTX3L	DUOX1	ETV1
DUOX1	DUSP4	ETV7
DUSP4	EDN1	FABP5
EEF1A2	EFCAB3	FAM131B
EHF	EHF	FAM98C
EIF2AK2	EIF2AK2	FCGR1A
EMCN	EMCN	FGD6
ENPEP	ENPEP	FGFBP3
EPB41L3	EPB41L3	FGG
EPPK1	EPPIN	FIBCD1
EPSTI1	EPPK1	FLI1
EPX	EPSTI1	FOSL1
ERAP1	EPX	FOXS1
ERAP2	ERAP1	FRMPD2
EREG	ERAP2	FRZB
ERRFI1	EREG	G0S2
ESM1	ERRFI1	GAD1
ESR2	ESM1	GADD45A
ETV1	ESR2	GARS1
ETV4	ETV1	GBP1
ETV7	ETV7	GBP2
FABP5	FABP5	GBP5
FAM131B	FAM131B	GDAP1
FAM167B	FAM98C	GHSR
FAM50B	FBN1	GJA1
FAM98C	FCGR1A	GLDC
FCGR1A	FGD6	GNG11
FGD6	FGFBP3	GPHB5
FGFBP3	FGG	GPR157
FGG	FIBCD1	GPR25
FIBCD1	FLI1	GPR87
FLI1	FOSL1	GPRC5A
FN1	FOXS1	GRHL3
FOSL1	FRMPD2	GTPBP2
FOXS1	FRZB	GUCA1A
FRMPD2	G0S2	GZMA
FRZB	GAB3	GZMK
FYN	GABRP	H1-3
G0S2	GAD1	H2AC25
GABRA3	GADD45A	HECW1
GABRG2	GARS1	HEPH
GAD1	GASK1B	HEPHL1
GADD45A	GBP1	HERC5
GARS1	GBP2	HERC6
GBP1	GBP5	HES4
GBP2	GCLC	HGF
GBP5	GDAP1	HHLA2
GDAP1	GDF3	HLA-DOB
GDNF	GFOD1	HLA-DRA
GHSR	GHSR	HOXD13
GJA1	GJA1	HSD11B1
GLDC	GJB7	HSH2D
GNG11	GLDC	HSPA9
GPCPD1	GNG11	IDO1
GPHB5	GP91-PHOX	IFI35
GPR157	GPA33	IFI44
GPR25	GPHB5	IFI44L
GPR87	GPR157	IFI6
GPRC5A	GPR25	IFIH1
GREM1	GPR87	IFIT1
GRHL3	GPRC5A	IFIT2
GTPBP2	GRHL3	IFIT3
GUCA1A	GTPBP2	IFIT5
GZMA	GUCA1A	IFNA1
GZMK	GZMA	IFN-ALPHA-10
H1-3	GZMK	IFN-ALPHA-13
H2AC25	H1-3	IFN-ALPHA-15
HECTD2	H2AC25	IFN-ALPHA-4
HECW1	HAPLN1	IFN-ALPHA-9
HEPH	HAS3	IFNB1
HEPHL1	HECW1	IFRD1
HERC5	HEPH	IL20RA
HERC6	HEPHL1	IL23A
HES4	HERC5	IL27
HGF	HERC6	IL28B
HHLA2	HES4	IL29
HLA-DOB	HGF	IL6
HLA-DRA	HHLA2	IL7
HOXD13	HLA-DOB	INHBE
HR	HLA-DRA	IRF1
HSD11B1	HMOX1	IRF7
HSH2D	HOXD13	IRF9
HSPA9	HSD11B1	ISG12(A)
IARS1	HSH2D	ISG15
ID3	HSPA9	ISG20
IDO1	IDO1	ITGA3
IFI35	IFI35	ITGB7
IFI44	IFI44	ITIH3
IFI44L	IFI44L	IZUMO1R
IFI6	IFI6	JUNB
IFIH1	IFIH1	KCNH8
IFIT1	IFIT1	KCNIP4
IFIT2	IFIT2	KCNN4
IFIT3	IFIT3	KCNS2
IFIT5	IFIT5	KIF21B
IFNA1	IFNA1	KLF4
IFN-ALPHA-10	IFN-ALPHA-1	KLF7
IFN-ALPHA-13	IFN-ALPHA-10	KNG1
IFN-ALPHA-15	IFN-ALPHA-13	KRT17
IFN-ALPHA-4	IFN-ALPHA-15	KRT23
IFN-ALPHA-9	IFN-ALPHA-17	KRT36
IFNB1	IFN-ALPHA-4	KRT82
IFRD1	IFN-ALPHA-8	KYNU
IGFBP3	IFN-ALPHA-9	LAMA3
IL20RA	IFNB1	LCP1
IL23A	IFRD1	LGALS3BP
IL27	IL12RB1	LHX5
IL28B	IL13RA2	LIPG
IL29	IL20RA	LMO1
IL6	IL23A	LMO2
IL7	IL27	LRRC8C
INHBB	IL28B	LY6D
INHBE	IL29	LY6G6F
IRF1	IL6	MAB21L3
IRF7	IL7	MAMDC2
IRF9	INHBE	MARCKSL1
ISG12(A)	IRF1	MFSD2A
ISG15	IRF7	MGAM
ISG20	IRF9	MKNK2
ITGA2	ISG12(A)	MKX
ITGA3	ISG15	MLIP
ITGB3	ISG20	MLLT11
ITGB7	ITGA3	MMD2
ITIH3	ITGB7	MMP13
IZUMO1R	ITIH3	MMP14
JUNB	IZUMO1R	MNDA
KCNC4	JUNB	MNT
KCNH8	KCNH8	MORC3
KCNIP4	KCNIP4	MOV10
KCNN4	KCNJ11	MPV17L
KCNQ4	KCNMB1	MSR1
KCNS2	KCNN4	MUC13
KIF21B	KCNS2	MX1
KIFC3	KIF21B	MX2
KLF4	KLF4	MXD1
KLF7	KLF7	NAMPT
KNG1	KLF8	NAV3
KRT17	KNG1	NBN
KRT23	KRT17	NCAM1
KRT36	KRT23	NEGR1
KRT82	KRT36	NEU4
KYNU	KRT5	NHLRC2
LAMA3	KRT82	NLRC5
LCP1	KYNU	NMI
LGALS3BP	LAMA3	NOS2
LHX5	LCP1	NR5A2
LIPG	LGALS3BP	NRG1
LMO1	LHX5	NRL
LMO2	LIPG	NTMT2
LRRC8C	LMO1	NUB1
LTBP2	LMO2	NUGGC
LY6D	LRRC8C	NUTM1
LY6G6F	LY6D	OAS1
MAB21L3	LY6G6F	OAS2
MAFF	LZTS1	OASL
MAMDC2	MAB21L3	ODF1
MARCKSL1	MAMDC2	OLR1
MFSD2A	MAP1LC3C	OSR1
MGAM	MARCKSL1	P2RY6
MKNK2	MATN3	PADI1
MKX	MBNL1	PADI3
MLIP	MCTP1	PADI4
MLLT11	MEIOSIN	PAPSS2
MMD2	MERTK	PAQR8
MMP13	MFSD2A	PARP12
MMP14	MGAM	PARP14
MNDA	MKNK2	PARP9
MNT	MKX	PCDH18
MORC3	MLIP	PCK2
MOV10	MLLT11	PDE11A
MPO	MMD2	PDE4B
MPV17L	MMP13	PHLDA1
MSR1	MMP14	PHLDA2
MUC13	MNDA	PIEZO2
MX1	MNT	PKP1
MX2	MORC3	PLA2G2D
MXD1	MOV10	PLA2G4A
MYLK2	MPV17L	PLAU
NAMPT	MSR1	PLAUR
NAV3	MUC13	PLEKHN1
NBN	MX1	PMAIP1
NCAM1	MX2	PML
NEGR1	MXD1	PPP1R18
NEU4	NAMPT	PPP1R1B
NEUROG2	NAV3	PPP1R3C
NGB	NBDY	PPP4R4
NHLRC2	NBN	PRAME
NLRC5	NCAM1	PRDM1
NMI	NEGR1	PREX1
NOS2	NEU4	PREX2
NR5A2	NEURL3	PRODH2
NRG1	NHLRC2	PROKR1
NRL	NLRC5	PRSS57
NRSN1	NMI	PSMB10
NTMT2	NMU	PSMB8
NUAK2	NOS2	PSMB9
NUB1	NR5A2	PSME2
NUGGC	NRG1	PTGIS
NUTM1	NRL	PTPN22
NYAP2	NTMT2	RAB31
OAS1	NUB1	RAB39B
OAS2	NUGGC	RAI14
OASL	NUTM1	RAP2B
ODF1	OAS1	RARG
OLR1	OAS2	REC8
OSR1	OASL	REDIC1
OTOF	ODF1	RFX4
P2RY6	OLR1	RHBDD1
PADI1	OSR1	RHCG
PADI3	P2RY6	RIGI
PADI4	PADI1	RNASE1
PAPPA	PADI3	RND3
PAPSS2	PADI4	RNF19B
PAQR8	PAPSS2	RNF223
PARP12	PAQR8	RNF24
PARP14	PARP12	RPH3A
PARP9	PARP14	RSAD2
PCDH18	PARP9	RUNX2
PCK2	PCDH18	RUNX3
PDCD1	PCK2	RXFP1
PDE11A	PDE11A	RYR3
PDE2A	PDE4B	S100A14
PDE4B	PGB	S1PR1
PHLDA1	PHLDA1	SAMD9
PHLDA2	PHLDA2	SARS1
PIEZO2	PIEZO2	SCN9A
PKP1	PKD1L2	SDS
PLA2G2D	PKP1	SEMA7A
PLA2G4A	PLA2G2D	SERPINB10
PLAU	PLA2G4A	SERPINB13
PLAUR	PLAU	SERPINB5
PLEKHN1	PLAUR	SERPINI2
PLXNA4	PLEKHA4	SESN2
PMAIP1	PLEKHN1	SH2B3
PML	PLK2	SH2D7
PNP	PMAIP1	SH3PXD2A
PPARG	PML	SHFL
PPP1R16B	PPM1K	SIDT1
PPP1R18	PPP1R18	SLA-5
PPP1R1B	PPP1R1B	SLA-DMB
PPP1R3C	PPP1R3C	SLA-DOA
PPP4R4	PPP4R4	SLA-DQB1
PRAME	PRAME	SLC13A3
PRDM1	PRDM1	SLC1A4
PREX1	PREX1	SLC2A12
PREX2	PREX2	SLC2A6
PRODH2	PRODH2	SLC35E4
PROKR1	PROKR1	SLC36A3
PRSS57	PRSS57	SLC39A8
PSD3	PSMB10	SLC6A9
PSMB10	PSMB8	SLC7A11
PSMB8	PSMB9	SLC7A5
PSMB9	PSME1	SLC8A1
PSME2	PSME2	SLFN11
PTGIS	PTGIS	SOCS1
PTPN22	PTPN22	SORCS1
PTPRT	PTPRQ	SOX5
PYCR1	RAB31	SOX9
RAB31	RAB39B	SP110
RAB39B	RAI14	SP140
RAI14	RAP2B	SPTB
RAP2B	RARG	SRPX2
RARG	RBFOX3	STAT1
RASA1	RBMS3	STYK1
RASSF1	REC8	SYT13
REC8	REDIC1	TAC4
REDIC1	RFX4	TAF7L
RFX4	RFX6	TANC2
RHBDD1	RHBDD1	TAP1
RHCG	RHCG	TAP2
RIGI	RHEBL1	TAPBP
RNASE1	RIGI	TARS1
RND3	RNASE1	TBC1D2
RNF152	RND3	TBL1XR1
RNF19B	RNF19B	TBX22
RNF223	RNF223	TCF4
RNF24	RNF24	TCHHL1
RPH3A	RPH3A	TCIM
RRH	RSAD2	TDRD12
RSAD2	RUNX2	TESPA1
RUFY4	RUNX3	TEX11
RUNX1	RXFP1	TGM2
RUNX2	RYR3	TGM6
RUNX3	S100A14	THSD7A
RXFP1	S1PR1	TIMD4
RYR3	SAMD9	TLE3
S100A14	SARS1	TLR5
S1PR1	SCG2	TMC2
SAMD9	SCN1A	TMEM154
SARS1	SCN2A	TNFSF13B
SCN9A	SCN9A	TNFSF15
SDS	SDS	TNS4
SEMA7A	SEC31B	TP63
SERPINB10	SEMA7A	TPD52L1
SERPINB13	SERPINB10	TRANK1
SERPINB5	SERPINB13	TREM1
SERPINI2	SERPINB5	TRIB3
SESN2	SERPINI2	TRIM14
SFN	SESN2	TRIM21
SH2B3	SH2B3	TRIM34
SH2D2A	SH2D7	UBA7
SH2D7	SH3PXD2A	UBD
SH3PXD2A	SHFL	UBE2L6
SHFL	SIDT1	UNC45B
SIDT1	SIGLEC1	USP18
SLA-5	SLA-5	USP53
SLA-DMB	SLA-DMB	VDR
SLA-DOA	SLA-DOA	VGF
SLA-DQB1	SLA-DQB1	VNN1
SLC13A3	SLC13A3	VSTM1
SLC1A4	SLC1A4	WARS1
SLC2A12	SLC25A28	WDFY4
SLC2A6	SLC26A9	XAF1
SLC35E4	SLC2A12	XCL1
SLC36A3	SLC2A6	XDH
SLC39A8	SLC35E4	ZBP1
SLC6A5	SLC36A3	ZBTB32
SLC6A9	SLC39A8	ZCCHC2
SLC7A11	SLC6A9	ZCWPW1
SLC7A5	SLC7A11	ZFP36
SLC8A1	SLC7A5	ZFP36L1
SLFN11	SLC8A1	ZHX2
SOCS1	SLC9A2	ZNF467
SORCS1	SLCO2A1	ZNFX1
SOX5	SLFN11	ZNHIT2
SOX9	SOCS1	ZYX
SP110	SORCS1
SP140	SOX5
SPRED3	SOX9
SPTB	SP110
SRPX2	SP140
STAT1	SPTB
STYK1	SRD5A2
SYNC	SRPX2
SYT13	STAT1
TAC4	STYK1
TAF7L	SULT4A1
TANC2	SYBU
TAP1	SYT13
TAP2	TAC4
TAPBP	TAF7L
TARS1	TANC2
TBC1D2	TAP1
TBL1XR1	TAP2
TBX22	TAPBP
TCF4	TARS1
TCHHL1	TBC1D2
TCIM	TBL1XR1
TDRD12	TBX22
TESPA1	TCF4
TEX11	TCHHL1
TGM2	TCIM
TGM6	TDRD12
THSD4	TDRD9
THSD7A	TENT5A
TIMD4	TESPA1
TLE3	TEX11
TLR5	TGM2
TMC2	TGM3
TMEM154	TGM6
TNFSF13B	THSD7A
TNFSF15	TIMD4
TNS4	TLE3
TOX	TLR5
TP63	TLR7
TPD52L1	TMC2
TRANK1	TMEM100
TREM1	TMEM154
TRIB3	TMEM200A
TRIM14	TMEM47
TRIM21	TNFSF13B
TRIM34	TNFSF15
UBA7	TNS4
UBD	TP63
UBE2L6	TPD52L1
UNC45B	TRANK1
USP18	TREM1
USP53	TRIB3
VCPKMT	TRIM14
VDR	TRIM21
VGF	TRIM34
VNN1	TRIM40
VSTM1	UBA7
WARS1	UBD
WDFY4	UBE2L6
XAF1	UNC45B
XCL1	UNC80
XDH	USP18
ZBP1	USP53
ZBTB32	VCAM1
ZC3H12A	VDR
ZCCHC2	VGF
ZCWPW1	VNN1
ZFP36	VSTM1
ZFP36L1	WARS1
ZHX2	WDFY4
ZNF467	XAF1
ZNFX1	XCL1
ZNHIT2	XDH
ZYX	XKR9
	ZBP1
	ZBTB32
	ZCCHC2
	ZCWPW1
	ZFHX4
	ZFP36
	ZFP36L1
	ZHX2
	ZNF467
	ZNF618
	ZNFX1
	ZNHIT2
	ZYX
